# Supplementary material for: Lentinan improved the efficacy of vaccine against Trichinella spiralis in an NLRP3 dependent manner
Source: PLoS Negl Trop Dis. 2020 Sep 25;14(9):e0008632. doi: 10.1371/journal.pntd.0008632 (PMC7518624; doi:10.1371/journal.pntd.0008632)
Supplement: S1 Data — (XLSX) [file pntd.0008632.s001.xlsx]

## Sheet: Fig.1
Adult worm							MEAN
	PBS	Lentinan	rTs-Serpin	rTs-Serpin + FCA	rTs-Serpin + Lentinan		PBS	Lentinan	rTs-Serpin	rTs-Serpin + FCA	rTs-Serpin + Lentinan
1	205	202	147	123	102		197	187.6	150.5	121.3	98.5
Fig.1A	196	195	142	130	95		202	192.6	149.7	106.5	91.4
	197	175	160	117	93		212	202.6	165.2	127.4	92.5
	196	182	141	114	100		Reduction	Lentinan	rTs-Serpin	rTs-Serpin + FCA	rTs-Serpin + Lentinan
	207	204	169	125	104			0.0477157	0.236041	0.384264	0.5
	198	197	144	128	97			0.0465346	0.258911	0.472772	0.547525
	203	177	162	123	95			0.0443396	0.220755	0.399057	0.563679
	198	184	146	116	102
	186	183	153	111	101		Fig.1B	4.77157	23.6041	38.4264	50
	184	177	141	126	96			4.65347	25.8911	47.2772	54.7525
mean	197	187.6	150.5	121.3	98.5			4.43396	22.0755	39.9057	56.3679
Std. Deviation	7.409	10.9	9.992	6.395	3.749
2	210	207	142	108	91
	201	200	147	115	96
	202	180	165	112	98
	201	187	146	107	87
	212	209	156	103	89
	203	202	149	106	95
	208	182	167	97	92
	203	189	141	101	87
	191	188	138	106	86
	189	182	146	110	93
mean	202	192.6	149.7	106.5	91.4
3	220	217	182	118	88
	211	210	157	125	90
	212	190	175	122	87
	211	197	149	125	95
	222	219	144	140	99
	213	212	179	143	89
	218	192	147	138	97
	213	199	181	127	95
	201	198	168	116	96
	199	192	170	120	89
mean	212	202.6	165.2	127.4	92.5
Muscle larvae							MEAN
	PBS	Lentinan	rTs-Serpin	rTs-Serpin + FCA	rTs-Serpin + Lentinan		PBS	Lentinan	rTs-Serpin	rTs-Serpin + FCA	rTs-Serpin + Lentinan
1	7530	7650	5500	4350	3560		7630	7552	5382	4365	3415
Fig.C	7960	7560	5240	4450	3400		7641	7578	5306	4186	3627
	7620	7450	5320	4200	3210		7603	7536	5355	4316	3292
	7680	7750	5420	4400	3300		Reduction	Lentinan	rTs-Serpin	rTs-Serpin + FCA	rTs-Serpin + Lentinan
	7820	7730	5240	4180	3630			0.0102228	0.294626	0.427916	0.552425
	7560	7580	5360	4320	3350			0.00824499	0.305588	0.452166	0.525324
	7630	7480	5410	4380	3280			0.00881231	0.295673	0.432329	0.567013
	7390	7380	5520	4430	3440
	7580	7610	5380	4560	3510		Fig.1D	1.02228	29.4626	42.7916	55.2425
	7530	7330	5430	4380	3470			0.824499	30.5588	45.2166	52.5324
mean	7630	7552	5382	4365	3415			0.881231	29.5673	43.2329	56.7013
Std. Deviation	160.8	141.1	95.55	113	132.4
2	7550	7670	5220	4370	3680
	7970	7510	5260	4470	3630
	7620	7570	5330	4220	3590
	7700	7770	5240	4420	3630
	7840	7750	5250	4200	3660
	7530	7620	5380	4340	3470
	7650	7500	5430	4410	3770
	7430	7410	5410	4450	3560
	7600	7630	5270	4580	3690
	7520	7350	5270	4400	3590
mean	7641	7578	5306	4386	3627
3	7510	7630	5480	4330	3570
	7930	7470	5220	4430	3390
	7570	7530	5290	4180	3190
	7660	7740	5410	4370	3240
	7810	7710	5210	4160	3220
	7490	7580	5340	4300	3330
	7610	7450	5370	4370	3230
	7380	7370	5470	4410	3420
	7590	7570	5350	4540	3160
	7480	7310	5410	4370	3170
mean	7603	7536	5355	4346	3292

## Sheet: Fig.2
	IgG 450nm	PBS										rTs-Serpin										rTs-Serpin + FCA										rTs-Serpin + Lentinan
Fig.2A	0	0.123	0.126	0.128	0.123	0.126	0.128	0.123	0.126	0.128	0.123	0.123	0.124	0.1265	0.123	0.124	0.123	0.117	0.128	0.177	0.121	0.1235	0.127	0.122	0.127	0.122	0.127	0.115	0.126	0.181	0.119	0.123	0.124	0.1235	0.123	0.124	0.123	0.117	0.128	0.177	0.121
	2	0.122	0.124	0.127	0.123	0.124	0.127	0.123	0.124	0.127	0.124	0.21	0.22	0.2135	0.21	0.22	0.212	0.213	0.224	0.264	0.217	0.375	0.426	0.398	0.426	0.398	0.426	0.391	0.402	0.48	0.395	0.85	0.98	0.8355	0.854	0.983	0.854	0.976	0.987	0.908	0.98
	4	0.123	0.12	0.128	0.123	0.12	0.128	0.124	0.121	0.128	0.125	0.298	0.31	0.3125	0.298	0.314	0.296	0.303	0.312	0.352	0.307	0.635	0.71	0.66	0.71	0.66	0.642	0.653	0.664	0.764	0.657	1.35	1.36	1.415	1.352	1.326	1.352	1.319	1.33	1.406	1.323
	6	0.123	0.127	0.135	0.123	0.127	0.135	0.123	0.127	0.135	0.126	0.39	0.42	0.408	0.39	0.422	0.393	0.416	0.424	0.444	0.414	0.68	0.73	0.705	0.73	0.705	0.671	0.698	0.709	0.784	0.702	1.39	1.43	1.4825	1.39	1.431	1.393	1.424	1.435	1.444	1.428
	7	0.123	0.124	0.132	0.124	0.123	0.132	0.124	0.124	0.132	0.123	0.411	0.43	0.424	0.411	0.43	0.413	0.425	0.437	0.465	0.427	0.69	0.71	0.742	0.71	0.742	0.706	0.735	0.746	0.764	0.739	1.421	1.435	1.512	1.421	1.435	1.422	1.428	1.439	1.475	1.432
	IgE 450nm	PBS										rTs-Serpin										rTs-Serpin + FCA										rTs-Serpin + Lentinan
Fig.2B	0	0.123	0.126	0.126	0.126	0.126	0.126	0.119	0.13	0.128	0.123	0.126	0.124	0.133	0.124	0.133	0.134	0.126	0.137	0.132	0.13	0.123	0.124	0.127	0.124	0.127	0.174	0.126	0.131	0.178	0.124	0.123	0.124	0.124	0.123	0.124	0.133	0.117	0.128	0.137	0.121
	2	0.123	0.124	0.13	0.124	0.132	0.129	0.125	0.136	0.132	0.129	0.25	0.24	0.223	0.24	0.221	0.26	0.214	0.225	0.264	0.218	0.4	0.388	0.462	0.391	0.467	0.441	0.393	0.471	0.445	0.464	0.92	0.78	0.885	0.717	0.76	0.767	0.753	0.764	0.771	0.757
	4	0.123	0.12	0.133	0.124	0.131	0.134	0.124	0.135	0.138	0.128	0.318	0.35	0.3425	0.347	0.341	0.397	0.334	0.345	0.401	0.338	0.65	0.75	0.82	0.751	0.823	0.801	0.816	0.827	0.805	0.82	1.55	1.46	1.458	1.546	1.463	1.596	1.456	1.467	1.6	1.46
	6	0.123	0.127	0.131	0.127	0.133	0.137	0.126	0.137	0.131	0.13	0.46	0.42	0.4315	0.416	0.434	0.466	0.427	0.438	0.47	0.431	0.75	0.69	0.841	0.693	0.844	0.743	0.837	0.848	0.747	0.841	1.465	1.456	1.56	1.465	1.456	1.515	1.449	1.46	1.519	1.453
	7	0.124	0.126	0.132	0.126	0.132	0.136	0.125	0.136	0.131	0.129	0.471	0.421	0.445	0.421	0.441	0.471	0.434	0.445	0.475	0.438	0.752	0.693	0.852	0.692	0.851	0.742	0.844	0.855	0.746	0.848	1.472	1.451	1.537	1.467	1.453	1.517	1.446	1.457	1.521	1.45
	IgG1	PBS										rTs-Serpin										rTs-Serpin + FCA										rTs-Serpin + Lentinan
Fig.2C	0	0.129	0.139	0.119	0.139	0.119	0.139	0.112	0.123	0.138	0.116	0.129	0.134	0.137	0.129	0.137	0.129	0.13	0.141	0.131	0.134	0.133	0.131	0.128	0.132	0.126	0.132	0.119	0.13	0.136	0.123	0.13	0.129	0.127	0.129	0.128	0.132	0.121	0.132	0.138	0.125
	2	0.139	0.14	0.145	0.14	0.145	0.131	0.138	0.149	0.132	0.142	0.142	0.143	0.147	0.142	0.143	0.142	0.136	0.147	0.156	0.14	0.148	0.151	0.155	0.151	0.152	0.141	0.145	0.156	0.155	0.149	0.16	0.153	0.162	0.154	0.163	0.164	0.156	0.167	0.168	0.16
	4	0.132	0.139	0.127	0.134	0.126	0.138	0.119	0.13	0.138	0.123	0.386	0.43	0.393	0.386	0.391	0.3936	0.384	0.395	0.383	0.388	0.93	0.955	0.904	0.955	0.914	1.005	0.907	0.918	1.009	0.911	1.233	1.199	1.255	1.192	1.251	1.242	1.244	1.255	1.246	1.248
	6	0.138	0.127	0.139	0.129	0.132	0.136	0.125	0.136	0.183	0.129	0.434	0.53	0.509	0.438	0.509	0.448	0.502	0.513	0.452	0.506	1.56	1.542	1.577	1.532	1.561	1.582	1.554	1.565	1.586	1.558	1.994	2.133	2.344	2.132	2.341	2.182	2.334	2.345	2.186	2.338
	7	0.137	0.135	0.134	0.136	0.136	0.139	0.129	0.14	0.19	0.133	0.445	0.516	0.527	0.442	0.521	0.432	0.514	0.525	0.496	0.518	1.571	1.534	1.565	1.528	1.558	1.578	1.551	1.562	1.582	1.555	2.224	2.034	2.315	2.041	2.323	2.091	2.316	2.327	2.095	2.32
	IgG2a	PBS										rTs-Serpin										rTs-Serpin + FCA										rTs-Serpin + Lentinan
Fig.2D	0	0.129	0.139	0.121	0.134	0.122	0.137	0.115	0.126	0.141	0.119	0.129	0.129	0.132	0.129	0.131	0.132	0.124	0.135	0.136	0.128	0.13	0.131	0.128	0.131	0.129	0.134	0.122	0.133	0.138	0.126	0.13	0.127	0.127	0.127	0.127	0.13	0.12	0.131	0.134	0.124
	2	0.139	0.14	0.141	0.14	0.142	0.143	0.135	0.146	0.147	0.139	0.142	0.144	0.143	0.143	0.145	0.146	0.138	0.149	0.15	0.142	0.148	0.142	0.143	0.142	0.143	0.145	0.136	0.147	0.149	0.14	0.153	0.145	0.15	0.142	0.146	0.145	0.139	0.15	0.149	0.143
	4	0.132	0.135	0.125	0.134	0.126	0.137	0.119	0.13	0.141	0.123	0.365	0.38	0.36	0.383	0.362	0.386	0.355	0.366	0.39	0.359	0.9	0.885	0.84	0.863	0.84	0.866	0.833	0.844	0.87	0.837	1.009	1.054	1.099	1.061	1.099	1.064	1.092	1.103	1.068	1.096
	6	0.138	0.127	0.133	0.126	0.133	0.129	0.126	0.137	0.133	0.13	0.409	0.498	0.475	0.473	0.484	0.476	0.477	0.488	0.48	0.481	1.42	1.331	1.34	1.333	1.341	1.336	1.334	1.345	1.34	1.338	1.688	1.809	1.863	1.812	1.857	1.815	1.85	1.861	1.819	1.854
	7	0.141	0.126	0.134	0.129	0.131	0.132	0.124	0.135	0.136	0.128	0.421	0.476	0.489	0.472	0.483	0.475	0.476	0.487	0.479	0.48	1.423	1.346	1.361	1.351	1.357	1.354	1.35	1.361	1.358	1.354	1.713	1.821	1.837	1.823	1.828	1.826	1.821	1.832	1.83	1.825

## Sheet: Fig.3
IFN-γ	PBS	rTs-Serpin	rTs-Serpin + FCA	rTs-Serpin + Lentinan
Fig.3A	59.1	66.2	128	151.3
	50.2	56.3	118.5	156
	50.7	57.5	108.5	138.7
	52.3	66	127.3	155.8
	59	62.4	126.7	154.3
	58.1	66.1	106.2	140.3
	58.8	55.2	105.3	135.4
	48.1	52.3	120.7	140.2
	47.3	53.4	127.6	156.3
	52.1	63.2	111.3	157.7
IL-4	PBS	rTs-Serpin	rTs-Serpin + FCA	rTs-Serpin + Lentinan
Fig.3B	72.3	81.4	139.3	225.2
	79.2	69.2	137.8	201.3
	59.3	84.3	161	199.2
	78.3	85.3	153.4	198.6
	78.4	67.2	132.1	213.1
	60.3	88.4	158.3	221.4
	61.2	69.3	170.6	194.3
	77.6	83.6	136.7	186.2
	60.8	73.6	136.4	232.1
	77.6	82.3	137.2	208.8

## Sheet: Fig.4
mRNA fold		Cт Mean
Three independent experiment		N-G(△Ct)	△△Ct	2-△△Ct
	PBS	0.790623		1
		0.109434		1
		1.47228		1
	rTs-Serpin	0.41726	-0.37336	1.29537
		-0.21602	-0.32546	1.25306
		1.03136	-0.44093	1.35747
	rTs-Serpin + FCA	-0.5087	-1.29932	2.46113
		-0.82117	-0.93061	1.90608
		0.24812	-1.22416	2.3362
	rTs-Serpin + Lentinan	-2.91893	-2.41023	5.31559
		-3.65469	-2.83352	7.1281
		-2.48497	-2.73309	6.64876
		Mean	Std. Deviation
	PBS	1	0
	rTs-Serpin	1.302	0.05252
	rTs-Serpin + FCA	2.234	0.2912
	rTs-Serpin + Lentinan	6.364	0.9392

## Sheet: Fig.5
		AD	rTs-Serpin			rTs-Serpin + FCA			rTs-Serpin + Lentinan
	Fig.5A	WT	29.5613	28.5336	30.4133	45.5359	41.4253	40.3409	52.5667	56.5161	53.2503
		NLRP3-/-	28.7301	28.1552	27.665	43.2733	44.4878	43.4438	37.7113	38.3896	42.4368
		ML	rTs-Serpin			rTs-Serpin + FCA			rTs-Serpin + Lentinan
	Fig.5B	WT	27.461	28.7616	27.0036	45.7393	44.8026	46.5694	55.5266	58.5459	54.0075
		NLRP3-/-	28.0034	26.1094	26.4068	41.4308	42.2835	43.025	39.184	38.0482	41.0883

## Sheet: Fig.6
		IgG 450nm
		Weeks	WT - PBS										WT - rTs-Serpin										WT - rTs-Serpin + FCA										WT -rTs-Serpin + Lentinan										NLRP3-/- - PBS
	Fig.6A	0	0.125	0.128	0.128	0.13	0.122	0.132	0.125	0.126	0.128	0.128	0.125	0.126	0.133	0.135	0.12	0.137	0.123	0.127	0.131	0.129	0.125	0.126	0.129	0.131	0.12	0.133	0.123	0.125	0.128	0.127	0.125	0.126	0.126	0.128	0.119	0.13	0.122	0.124	0.126	0.125	0.126	0.132	0.136	0.138	0.126	0.14	0.129
		2	0.125	0.126	0.132	0.134	0.12	0.136	0.123	0.126	0.131	0.129	0.212	0.222	0.218	0.22	0.216	0.222	0.219	0.219	0.219	0.22	0.372	0.382	0.428	0.43	0.376	0.432	0.379	0.396	0.417	0.405	0.852	0.982	0.884	0.984	0.846	0.986	0.849	0.894	0.95	0.917	0.123	0.13	0.131	0.133	0.124	0.135	0.127
		4	0.125	0.122	0.135	0.137	0.116	0.139	0.119	0.125	0.132	0.128	0.3	0.312	0.322	0.324	0.306	0.326	0.309	0.314	0.32	0.317	0.592	0.682	0.712	0.714	0.676	0.716	0.679	0.69	0.705	0.697	1.352	1.362	1.422	1.364	1.346	1.366	1.349	1.354	1.36	1.357	0.133	0.123	0.13	0.132	0.117	0.134	0.12
		6	0.125	0.129	0.133	0.135	0.123	0.137	0.126	0.129	0.132	0.131	0.392	0.422	0.412	0.414	0.416	0.416	0.419	0.417	0.415	0.417	0.672	0.692	0.732	0.734	0.686	0.736	0.689	0.704	0.722	0.712	1.392	1.432	1.542	1.434	1.386	1.436	1.389	1.404	1.422	1.412	0.137	0.158	0.13	0.132	0.152	0.134	0.155
		7	0.126	0.127	0.136	0.138	0.121	0.14	0.124	0.128	0.134	0.131	0.399	0.432	0.418	0.42	0.426	0.422	0.429	0.426	0.422	0.425	0.735	0.742	0.705	0.707	0.736	0.709	0.739	0.728	0.714	0.723	1.394	1.452	1.553	1.454	1.388	1.456	1.391	1.412	1.438	1.423	0.135	0.148	0.139	0.141	0.142	0.143	0.145
		IgE 450nm
		Weeks	WT - PBS										WT - rTs-Serpin										WT - rTs-Serpin + FCA										WT -rTs-Serpin + Lentinan										NLRP3-/- - PBS
	Fig.6B	0	0.123	0.126	0.126	0.128	0.12	0.13	0.123	0.124	0.126	0.126	0.123	0.124	0.133	0.135	0.118	0.137	0.121	0.125	0.131	0.128	0.123	0.124	0.128	0.13	0.118	0.132	0.121	0.124	0.127	0.126	0.123	0.124	0.125	0.126	0.117	0.128	0.12	0.122	0.124	0.123	0.123	0.126	0.126	0.128	0.117	0.13	0.12
		2	0.123	0.124	0.13	0.132	0.118	0.134	0.121	0.124	0.129	0.127	0.25	0.24	0.22	0.222	0.234	0.224	0.237	0.232	0.225	0.23	0.37	0.43	0.462	0.464	0.424	0.466	0.427	0.439	0.454	0.446	0.92	0.78	0.872	0.782	0.914	0.784	0.917	0.872	0.815	0.85	0.122	0.124	0.127	0.126	0.116	0.128	0.119
		4	0.123	0.15	0.132	0.134	0.144	0.136	0.147	0.142	0.137	0.141	0.305	0.334	0.342	0.344	0.328	0.346	0.331	0.335	0.34	0.338	0.62	0.68	0.826	0.828	0.674	0.83	0.677	0.727	0.79	0.753	1.55	1.484	1.473	1.486	1.544	1.488	1.547	1.526	1.501	1.517	0.123	0.12	0.131	0.122	0.117	0.124	0.12
		6	0.123	0.127	0.133	0.135	0.121	0.137	0.124	0.127	0.132	0.13	0.46	0.423	0.434	0.436	0.417	0.438	0.42	0.425	0.431	0.428	0.774	0.696	0.737	0.739	0.69	0.741	0.693	0.708	0.727	0.716	1.49	1.443	1.54	1.445	1.484	1.447	1.487	1.473	1.455	1.466	0.123	0.126	0.13	0.128	0.117	0.13	0.12
		7	0.122	0.124	0.142	0.144	0.118	0.146	0.121	0.128	0.138	0.133	0.472	0.432	0.458	0.46	0.426	0.462	0.429	0.439	0.452	0.445	0.764	0.759	0.703	0.705	0.753	0.707	0.756	0.739	0.717	0.731	1.458	1.521	1.567	1.523	1.452	1.525	1.455	1.477	1.505	1.489	0.122	0.127	0.126	0.129	0.116	0.131	0.119
		IgG1
		Weeks	WT - PBS										NLRP3-/- - PBS										WT - rTs-Serpin										NLRP3-/- - rTs-Serpin										WT - rTs-Serpin + FCA
	Fig.6C	0	0.132	0.142	0.123	0.125	0.136	0.127	0.139	0.134	0.128	0.132	0.136	0.142	0.122	0.144	0.13	0.146	0.133	0.136	0.141	0.139	0.132	0.137	0.139	0.141	0.131	0.143	0.134	0.136	0.139	0.138	0.132	0.135	0.135	0.137	0.129	0.139	0.132	0.133	0.135	0.135	0.136	0.14	0.131	0.142	0.13	0.144	0.133
		2	0.142	0.143	0.146	0.148	0.137	0.15	0.14	0.142	0.145	0.144	0.142	0.145	0.144	0.147	0.136	0.149	0.139	0.141	0.144	0.143	0.145	0.146	0.148	0.15	0.14	0.152	0.143	0.145	0.148	0.147	0.142	0.143	0.144	0.146	0.137	0.148	0.14	0.142	0.144	0.143	0.151	0.158	0.161	0.16	0.145	0.162	0.148
		4	0.135	0.142	0.129	0.131	0.136	0.133	0.139	0.136	0.132	0.135	0.134	0.142	0.128	0.144	0.128	0.146	0.131	0.135	0.14	0.138	0.389	0.433	0.398	0.4	0.427	0.402	0.43	0.42	0.407	0.415	0.371	0.429	0.358	0.36	0.423	0.362	0.426	0.404	0.376	0.393	0.933	0.958	0.927	0.96	0.927	0.962	0.93
		6	0.141	0.13	0.14	0.142	0.124	0.144	0.127	0.132	0.138	0.135	0.141	0.132	0.139	0.134	0.135	0.136	0.138	0.136	0.134	0.136	0.462	0.533	0.532	0.534	0.527	0.536	0.53	0.531	0.532	0.532	0.454	0.516	0.519	0.521	0.51	0.523	0.513	0.515	0.518	0.517	1.563	1.562	1.58	1.564	1.557	1.566	1.56
		7	0.138	0.145	0.144	0.146	0.139	0.148	0.142	0.143	0.144	0.144	0.141	0.138	0.137	0.14	0.135	0.142	0.138	0.138	0.139	0.139	0.452	0.527	0.554	0.556	0.521	0.558	0.524	0.534	0.547	0.54	0.438	0.522	0.534	0.536	0.516	0.538	0.519	0.524	0.531	0.528	1.567	1.527	1.61	1.529	1.561	1.531	1.564
		IgG2a
		Weeks	WT - PBS										NLRP3-/- - PBS										WT - rTs-Serpin										NLRP3-/- - rTs-Serpin										WT - rTs-Serpin + FCA
	Fig.6D	0	0.132	0.142	0.124	0.126	0.136	0.128	0.139	0.134	0.129	0.133	0.133	0.135	0.124	0.137	0.127	0.139	0.13	0.132	0.135	0.134	0.132	0.132	0.135	0.137	0.126	0.139	0.129	0.131	0.134	0.133	0.132	0.134	0.135	0.136	0.126	0.138	0.129	0.131	0.134	0.133	0.133	0.134	0.138	0.14	0.128	0.142	0.131
		2	0.142	0.143	0.144	0.146	0.137	0.148	0.14	0.142	0.144	0.143	0.14	0.136	0.137	0.138	0.134	0.14	0.137	0.137	0.137	0.138	0.145	0.147	0.146	0.148	0.141	0.15	0.144	0.145	0.146	0.146	0.142	0.143	0.143	0.145	0.136	0.147	0.139	0.141	0.143	0.142	0.149	0.145	0.144	0.146	0.139	0.148	0.142
		4	0.135	0.138	0.128	0.13	0.132	0.132	0.135	0.133	0.131	0.133	0.136	0.137	0.131	0.139	0.13	0.141	0.133	0.135	0.137	0.136	0.368	0.383	0.363	0.365	0.377	0.367	0.38	0.375	0.368	0.373	0.379	0.378	0.359	0.38	0.373	0.382	0.376	0.377	0.378	0.378	0.898	0.888	0.843	0.845	0.882	0.847	0.885
		6	0.141	0.13	0.136	0.138	0.124	0.14	0.127	0.13	0.135	0.133	0.135	0.126	0.135	0.128	0.129	0.13	0.132	0.13	0.128	0.13	0.412	0.501	0.478	0.48	0.495	0.482	0.498	0.492	0.484	0.489	0.41	0.492	0.469	0.494	0.404	0.496	0.407	0.436	0.472	0.451	1.409	1.334	1.333	1.335	1.328	1.337	1.331
		7	0.142	0.137	0.138	0.14	0.131	0.142	0.134	0.136	0.138	0.137	0.138	0.132	0.131	0.134	0.132	0.136	0.135	0.134	0.134	0.135	0.442	0.521	0.489	0.491	0.515	0.493	0.518	0.509	0.497	0.505	0.424	0.487	0.473	0.489	0.418	0.491	0.421	0.443	0.471	0.455	1.422	1.418	1.324	1.326	1.412	1.328	1.415
[truncated: 33 more columns]

## Sheet: Fig.7
	IFN-γ
Fig.7A		PBS										rTs-Serpin										rTs-Serpin + FCA										rTs-Serpin + Lentinan
	WT	57.3	48.2	49.4	57.5	48	51.8	45.6	51	51.1	52.4	64.4	54.4	56.2	64.6	54.2	58.6	51.8	57.6	57.7	59.1	126.1	116.3	107.4	126.3	116.1	109.8	113.7	115.2	116.4	117.4	149.2	154.4	135.9	149.4	154.2	138.3	151.8	146.4	147.5	147.3
	NLRP3-/-	56.2	47.4	50.4	56.4	47.2	52.8	44.8	50.8	50.8	52.1	64.3	53.8	51.4	64.5	53.6	53.8	51.2	55.4	56	57.3	122.5	110.7	98.2	122.7	110.5	100.6	108.1	108.5	110.2	111.3	148.4	149.1	133.2	148.6	148.9	135.6	146.5	143.1	144.2	144.4
	IL-4
Fig.7B		PBS										rTs-Serpin										rTs-Serpin + FCA										rTs-Serpin + Lentinan
	WT	70.4	77.5	61.2	70.6	77.3	63.6	74.9	70	70.7	70.5	79.3	76.1	81.6	79.5	75.9	84	73.5	79.4	78.7	79.8	149.3	135.4	158.3	149.5	135.2	160.7	132.8	147.8	146.1	148.5	192.2	204.4	205.4	192.4	204.2	207.8	201.8	202.8	201.4	201.5
	NLRP3-/-	62.7	62.2	66.1	62.9	62	68.5	59.6	64.3	63.5	64.5	76.1	73.2	74.3	76.3	73	76.7	70.6	74.7	74.4	75.3	138.7	123.2	144.1	138.9	123	146.5	120.6	135.1	133.8	136.1	158.6	172.1	166.3	158.8	171.9	168.7	169.5	167.6	166.7	166.5
